# Supplementary material for: pH-Sensitive Fluorescent Marker Based on Rhodamine 6G Conjugate with Its FRET/PeT Pair in “Smart” Polymeric Micelles for Selective Imaging of Cancer Cells
Source: Pharmaceutics. 2024 Jul 30;16(8):1007. doi: 10.3390/pharmaceutics16081007 (PMC11360677; doi:10.3390/pharmaceutics16081007)
Supplement: Supplementary file 1 [file pharmaceutics-16-01007-s001.zip]

Archive with 1 entries (1 files):
- pharmaceutics-3102589-supplementary.pdf
